# Supplementary material for: Activating Parkin-dependent mitophagy alleviates oxidative stress, apoptosis, and promotes random-pattern skin flaps survival
Source: Commun Biol. 2022 Jun 22;5:616. doi: 10.1038/s42003-022-03556-w (PMC9217959; doi:10.1038/s42003-022-03556-w)
Supplement: Supplementary file 3 — Supplementary Data 1 [file 42003_2022_3556_MOESM3_ESM.xlsx]

## Sheet: Fig-1
	Figure1-c
		Sham			Control
	Parkin	0.977808	1.0088	1.01361	1.7336	1.65379	1.56323
	P62	0.904528	0.882999	1.21401	2.30243	2.111	1.9849
	LC3II/LC3I	0.885616	1.03025	1.08308	1.75872	1.81185	1.79916
	Figure1-e
		Control			TBHP
	Parkin	1.04096	0.993941	0.94397	1.57244	1.55405	1.71202
	P62	0.967242	0.930965	0.905802	2.52412	2.46887	2.56724
	LC3II/LC3I	0.958331	0.971483	1.08014	1.6196	1.46242	1.43209
	Figure1-g
		Control			TBHP
	Bax	1.11693	0.906757	0.977377	2.12453	1.65242	2.04428
	C-caspase3	0.931763	1.27754	0.792785	1.88539	2.13389	1.80137
	Bcl-2	1.01951	0.83584	1.14449	0.523791	0.43104	0.623286
	Figure1-h
			Control	TBHP
			5.64689	34.281
			3.83322	32.8632
			4.94597	29.3763
	Figure1-l
		Control			TBHP
	HO-1	1.00159	1.08936	0.959125	0.351259	0.373324	0.34128
	SOD1	1.02757	0.85476	1.11666	0.411827	0.528511	0.372219
	Figure1-m
			Control	TBHP
			1.07065	2.57498
			0.906827	2.78773
			1.02253	2.67312

## Sheet: Fig-2
	figure2-b
		Control			TBHP			TBHP+ML			TBHP+UA
	LC3II/LC3I	1.12537	0.90816	0.966547	1.46595	1.49053	1.35952	1.98073	2.42552	2.22249	2.84709	2.61827	2.89136
	P62	0.898811	0.980286	1.11097	2.3509	2.35943	2.63532	1.68659	1.47992	1.65276	1.36559	1.1821	1.55785
	figure2-c
		Control	TBHP	TBHP+ML	TBHP+UA
		14.8938	23.0737	40.9071	60.0694
		12.5678	20.4804	50.132	47.1936
		12.3338	22.8503	47.8392	58.1238
	figure2-f
		Control	TBHP	TBHP+ML	TBHP+UA
		4.8345	15.1826	40.1696	44.8891
		7.58014	15.331	36.1886	41.1229
		5.8293	13.171	34.8057	48.9406
	figure2-h
		Control			Control+BafA1			ML			ML+BafA1
	P62	1.05917	0.875144	1.06554	1.74713	1.91178	1.78782	0.575927	0.499132	0.661891	2.24556	2.4849	2.27201
	LC3II/LC3I	0.947433	1.11136	0.940929	2.24451	2.41136	2.49171	1.44424	1.67606	1.67016	2.87895	3.15644	2.99469

## Sheet: Fig-3
		figure3-b
			Control			ML			TBHP			TBHP+ML			TBHP+ML+CsA
		LC3II/LC3I	1.05318	1.01805	1.00685	1.10441	1.13621	1.11676	1.30908	1.54808	1.44307	2.34567	2.21285	2.65629	1.23386	1.5537	1.71198
		P62	1.14847	0.882119	0.937493	1.28407	0.989966	1.18704	2.64944	2.49129	2.3178	1.5428	1.32433	1.3506	2.19748	2.21712	2.47991
		PINK1	1.031	0.922359	1.04583	1.04124	0.925147	1.0911	1.52284	1.33312	1.63222	2.11746	2.29847	2.14149	1.63864	1.34903	1.45729
		Parkin	0.990128	0.837984	1.19473	1.14267	0.937106	1.19982	1.44483	1.64274	1.60734	2.64699	2.23059	2.39615	1.61601	1.21739	1.65405
		figure3-d
			Control			ML			TBHP			TBHP+ML			TBHP+ML+CsA
		Bax	0.869309	1.09217	1.03852	0.893194	1.06909	1.03019	2.03802	1.90706	2.10242	1.35321	1.47581	1.31428	1.88239	1.60412	1.79736
		C-caspase3	0.794607	1.0077	1.19784	0.964607	1.07156	1.04269	1.92759	2.08062	1.98069	1.29952	1.46543	1.30168	1.77382	1.84125	1.62047
		Bcl-2	0.958372	1.05375	0.987877	0.943356	1.05348	0.984579	0.474652	0.560489	0.495169	0.849248	0.784044	0.79425	0.567127	0.663045	0.582021
		Ho-1	1.14123	1.03044	0.828386	1.14616	1.08513	0.96306	0.413811	0.329548	0.487411	1.36048	1.46496	1.6842	0.494789	0.581963	0.48826
		SOD1	1.20016	0.925744	0.893953	1.12643	0.941354	0.86374	0.458942	0.372652	0.479326	1.3045	1.44708	1.22731	0.56541	0.595748	0.592702
		figure3-e
			Control	ML	TBHP	TBHP+ML	TBHP+ML+CsA
			1.16509	1.04928	0.479104	0.57245	0.432084
			0.97265	1.10968	0.314783	0.681238	0.398398
			0.907822	0.979782	0.370216	0.680743	0.395656
		figure3-g
			Control	ML	TBHP	TBHP+ML	TBHP+ML+CsA
			1.01818	0.906277	0.411569	0.527114	0.443997
			1.09537	1.07236	0.384451	0.661472	0.437442
			0.909459	0.883702	0.299422	0.610739	0.329886

## Sheet: Fig-4
	figure4-d
		Con	si-Con1	si-Parkin1	si-Con2	si-Parkin2
		0.942185	0.996003	0.524376	0.9243	0.608911
		1.04808	0.99418	0.539865	0.840962	0.593044
		1.00911	0.899935	0.433495	1.01212	0.493251
	figure4-f
			Con			si-Con1			si-Parkin1			si-Con2			si-Parkin2
		P62	1.11039	0.793743	1.09563	1.43919	1.37459	1.46831	2.31672	2.36446	2.22902	1.55391	1.49005	1.66584	2.25959	2.04033	2.37228
		LC3II/LC3I	1.13152	0.929077	0.939649	2.27986	2.08182	2.31427	1.40243	1.36669	1.412	2.129	2.20667	2.45901	1.43618	1.54607	1.46171
	figure4-h
			Con			si-Con1			si-Parkin1			si-Con2			si-Parkin2
		BAX	0.98332	1.08623	0.929768	1.39984	1.37451	1.48379	2.12582	2.24699	2.03082	1.2273	1.44708	1.35305	2.23945	2.3324	2.22049
		C-caspase3	0.960603	1.01596	1.02366	1.3659	1.47274	1.41416	2.37077	2.10883	2.13553	1.45995	1.64033	1.48089	2.277	2.13474	1.9441
		Bcl-2	1.01601	0.955827	1.02824	0.807332	0.64695	0.745812	0.605962	0.406654	0.471968	0.749224	0.703687	0.668963	0.549881	0.476601	0.399301
		HO-1	0.938053	0.912643	1.14949	1.41199	1.55654	1.44899	0.544422	0.45732	0.50162	1.54594	1.42858	1.56004	0.387646	0.55053	0.634384
		SOD1	1.00359	1.11663	0.879979	1.31717	1.48225	1.5322	0.692789	0.683194	0.572903	1.3763	1.49559	1.35861	0.614424	0.606025	0.531661
	figure4-k
		Con	si-Con1	si-Parkin1	si-Con2	si-Parkin2
		1.03745	2.23629	4.02035	2.37166	4.31194
		0.972177	2.86189	3.65629	2.48983	3.93217
		0.890076	2.45665	3.65049	2.47825	4.20306
	figure4-l
		Con	si-Con1	si-Parkin1	si-Con2	si-Parkin2
		1.04849	0.717499	0.307854	0.802626	0.35296
		1.03213	0.654167	0.357438	0.704534	0.456989
		0.92295	0.760837	0.328916	0.689665	0.342308

## Sheet: Fig-5
	figure5-b
			Control			TBHP			TBHP + ML
		Cytoplasmic TFEB	1.05318	1.07805	1.00685	0.830044	0.903321	1.01676	1.28908	1.09722	1.20239
		Nuclear TFEB	0.944764	0.899607	1.10969	0.578839	0.519962	0.506617	1.75261	1.88933	1.94764
	figure5-d
			Control	TBHP	TBHP+ML
			1.07196	0.431662	2.32578
			0.932547	0.594133	2.10828
			1.0562	0.478246	2.20867
	figure5-f
			Con	si-Con	si-TFEB
			0.945128	1.02528	0.596849
			1.03837	0.909379	0.427986
			1.01662	0.963145	0.574623
	figure5-h
			Con			si-Con+TBHP+ML			si-TFEB+TBHP+ML
		P62	0.958454	0.982096	1.07943	1.38343	1.42876	1.50759	2.59137	2.39355	2.60712
		LC3	1.06765	0.968154	0.976576	2.14196	2.425	2.27518	1.34302	1.43893	1.40301
		SOD1	1.09069	1.04482	0.864393	1.61005	1.59263	1.49289	0.706479	0.607054	0.504048
		C-caspase3	0.913175	0.884168	1.20164	1.55045	1.45789	1.39968	2.53051	2.49061	2.32374

## Sheet: Fig-6
	figure6-b
			Control			TBHP			TBHP + ML			TBHP + ML + CC
		AMPK-α	0.906357	1.08343	1.0172	1.03618	1.203	1.10722	1.12305	1.20766	1.09236	1.0959	1.01053	1.07207
		p-AMPK-α	0.938299	1.02092	1.05172	1.17951	1.31242	1.3402	2.14242	1.89348	1.89206	1.23892	1.23677	1.38803
		Parkin	1.07357	0.974267	0.952053	1.44216	1.54007	1.37597	2.02263	2.48759	2.38191	1.39865	1.58556	1.24212
	figure6-d
			Control			TBHP			TBHP + ML			TBHP + ML + CC
		Cytoplasmic TFEB	1.17908	0.93654	0.875427	1.07154	0.87706	0.830758	1.26438	0.962773	1.0685	1.20267	0.936771	0.926191
		Nuclear TFEB	0.984285	0.963094	1.04893	0.50216	0.519813	0.481873	1.65706	1.79975	1.4459	0.567972	0.561253	0.815258
	figure6-g
			Control			TBHP			TBHP + ML			TBHP + ML + CC
			4.82722	3.74081	2.49463	30.3247	33.8136	26.0465	12.2429	11.1758	14.5271	23.0875	23.8349	27.9514
	figure6-h
			Control	TBHP	TBHP + ML	TBHP + ML + CC
			9.11945	24.5837	64.2293	34.9828
			9.31357	24.3632	59.07	31.0911
			8.03061	27.0597	55.7705	39.7985

## Sheet: Fig-7
	figure7-b						figure7-d
		Control	ML	ML+CC				Control	ML	ML+CC
		91.15	97.23	90.66				33.47	72.44	50.27
		90.66	96.26	87.26				41.92	65.96	53.7
		83.58	91.55	91.42				37.65	68.81	45.24
		82.79	93.81	82.53				40.76	70.71	42.97
		82.38	89.76	95.28
	figure7-f						figure7-h
		Control	ML	ML+CC				Control	ML	ML+CC
		177.53	236.35	1851				328.35	422.72	425.74
		197.52	198.91	196.12				307.61	465.93	365.62
		184.71	204.22	215.45				295.81	502.74	370.39
		196.05	212.78	193.34				355.93	474.29	336.08
	figure7-j
		Control	ML	ML+CC
		67.48	33.62	53.98
		55.8	38.27	60.26
		68.22	43.75	47.54
		58.65	36.81	64.22

## Sheet: Fig-8
	figure8-b
		Control	ML	ML+CC
		33.6143	20.5563	26.3783
		40.4688	13.5015	30.5253
		37.5112	11.22	32.2917
		32.9745	18.229	29.4332
	figure8-d
		Control	ML	ML+CC
		1.07886	1.9328	1.43613
		0.938767	2.3394	1.37469
		0.996198	2.55199	1.39747
		0.986178	1.99477	1.5887
	figure8-e
		Control	ML	ML+CC
		0.888095	2.20673	1.67902
		0.978775	1.86557	1.45649
		1.19711	1.96092	1.44896
		0.936017	2.3041	1.2988
	figure8-f
		Control	ML	ML+CC
		1.21497	2.52528	1.00184
		0.863361	2.02562	1.67579
		0.932248	2.19552	1.62689
		0.989424	2.10336	1.41185
	figure8-g
		Control	ML	ML+CC
		0.981525	0.514182	0.798335
		0.923237	0.577153	0.735197
		1.17096	0.408015	0.831798
		0.924278	0.31694	0.835837
	figure8-h
		Control	ML	ML+CC
		0.885479	2.33134	1.25718
		1.106	2.09605	1.45628
		0.961637	1.96181	1.36516
		1.04689	2.13811	1.47997
	figure8-i
		Control	ML	ML+CC
		29.74	59.66	34.08
		35.48	64.01	37.83
		34.07	67.96	41.31
		29.81	61.25	35.08
	figure8-j
		Control	ML	ML+CC
		63.986	39.037	53.153
		59.32	39.649	53.049
		65.838	35.483	49.386
		67.21	37.37	47.04
	figure8-k
		Control	ML	ML+CC
		1.49	2.49	1.53
		1.28	2.27	1.71
		1.59	2.18	1.8
		1.34	2.01	1.64

## Sheet: Figs-1
	Supplementary figure1-a
			0	12.5	25	50	100	200
			1.02696	0.943501	0.869738	0.846196	0.726089	0.505078
			0.890879	1.02598	0.854136	0.807607	0.734121	0.542005
			1.08226	0.991374	0.890048	0.735321	0.645403	0.460026
	Supplementary figure1-b
			0	1	10	100	1000
			1.02032	1.02229	1.06324	1.08755	0.860151
			0.911895	0.969104	1.01834	1.04125	0.810717
			1.06777	0.998566	1.13698	1.14687	0.80083
	Supplementary figure1-c
			0	0.1	1	10	100
			0.943241	1.02061	1.02999	0.700473	0.491328
			1.04698	0.96038	0.91381	0.988905	0.358423
			1.06636	0.948088	1.17577	0.792526	0.300204

## Sheet: Figs-2
	Supplementary figure2-b
		Control			TBHP			TBHP+ML			TBHP+UA
	BAX	1.01896	0.942227	1.03888	2.34934	2.57577	2.31314	1.81583	1.45503	1.76861	1.49266	1.28237	1.55833
	C-caspase3	1.15558	1.03284	0.811307	2.40386	2.1814	2.36503	1.61558	1.47283	1.68207	1.47061	1.36798	1.35815
	Bcl-2	1.06495	0.893687	0.936293	0.355693	0.296968	0.291004	0.803182	0.673828	0.764532	0.629137	0.594537	0.559458
	Supplementary figure2-d
			TBHP	TBHP + BafA1	TBHP + ML	TBHP + BafA1 + ML
			0.98373	0.362382	1.80312	0.767584
			1.07939	0.399661	1.99595	0.697587
			0.937045	0.487971	1.72835	0.630975

[truncated: 2 more sheets: Figs-3, Figs-4]
